# Supplementary material for: Exploring the Potential of Spherical Harmonics and PCVM for Compounds Activity Prediction
Source: Int J Mol Sci. 2019 May 2;20(9):2175. doi: 10.3390/ijms20092175 (PMC6539940; doi:10.3390/ijms20092175)
Supplement: Supplementary file 1 [file ijms-20-02175-s001.zip]

Archive with 10 entries (10 files):
- Definitions/chicago2.bst
- Definitions/journalnames.tex
- Definitions/logo-ccby.eps
- Definitions/logo-mdpi.eps
- Definitions/logo-orcid.eps
- Definitions/logo-updates.pdf
- Definitions/mdpi.bst
- Definitions/mdpi.cls
- SHPCVM-suppl.pdf
- Supplementary_material.tex
