# Supplementary material for: Exploring the Potential of Spherical Harmonics and PCVM for Compounds Activity Prediction
Source: Int J Mol Sci. 2019 May 2;20(9):2175. doi: 10.3390/ijms20092175 (PMC6539940; doi:10.3390/ijms20092175)
Supplement: Supplementary file 1 [file ijms-20-02175-s001.zip › Supplementary_material.tex]

%  In case you need support, please attach all files that are necessary for compiling as well as the log file, and specify the details of your LaTeX setup (which operating system and LaTeX version / tools you are using).

% You need to save the "mdpi.cls" and "mdpi.bst" files into the same folder as this template file.

%=================================================================
\documentclass[ijms,supfile,submit,oneauthor,pdftex,10pt,a4paper]{Definitions/mdpi} 

% If you would like to post an early version of this manuscript as a preprint, you may use preprint as the journal and change 'submit' to 'accept'. The document class line would be, e.g., \documentclass[preprints,article,accept,moreauthors,pdftex,10pt,a4paper]{mdpi}. This is especially recommended for submission to arXiv, where line numbers should be removed before posting. For preprints.org, the editorial staff will make this change immediately prior to posting.

%
%--------------------
% Class Options:
%--------------------
% journal
%----------
% Choose between the following MDPI journals:
% acoustics, actuators, addictions, admsci, aerospace, agriculture, agronomy, algorithms, animals, antibiotics, antibodies, antioxidants, applsci, arts, asi, atmosphere, atoms, axioms, batteries, bdcc, behavsci, beverages, bioengineering, biology, biomedicines, biomimetics, biomolecules, biosensors, brainsci, buildings, carbon, cancers, catalysts, cells, ceramics, challenges, chemengineering, chemosensors, children, cleantechnol, climate, clockssleep, cmd, coatings, colloids, computation, computers, condensedmatter, cosmetics, cryptography, crystals, cybersecurity, data, dentistry, designs, diagnostics, dairy, diseases, diversity, drones, econometrics, economies, education, electrochem, electrochemistry, electronics, energies, entropy, environments, epigenomes, est, fermentation, fibers, fire, fishes, fluids, foods, forecasting, forests, fractalfract, futureinternet, galaxies, games, gastrointestdisord, gels, genealogy, genes, geohazards, geosciences, geriatrics, hazardousmatters, healthcare, heritage, highthroughput, horticulturae, humanities, hydrology, informatics, information, infrastructures, inorganics, insects, instruments, ijerph, ijfs, ijms, ijgi, ijtpp, inventions, j, jcdd, jcm, jcs, jdb, jfb, jfmk, jimaging, jof, jintelligence, jlpea, jmmp, jmse, jpm, jrfm, jsan, land, languages, laws, life, literature, logistics, lubricants, machines, magnetochemistry, make, marinedrugs, materials, mathematics, mca, medsci, medicina, medicines, membranes, metabolites, metals, microarrays, micromachines, microorganisms, minerals, modelling, molbank, molecules, mps, mti, nanomaterials, ncrna, neonatalscreening, neuroglia, nitrogen, nutrients, ohbm, particles, pathogens, pharmaceuticals, pharmaceutics, pharmacy, philosophies, photonics, plants, plasma, polymers, polysaccharides, proceedings, processes, proteomes, publications, quaternary, qubs, reactions, recycling, religions, remotesensing, reports, resources, risks, robotics, safety, sci, scipharm, sensors, separations, sexes, sinusitis, smartcities, socsci, societies, soilsystems, sports, standards, stats, surfaces, surgeries, sustainability, symmetry, systems, technologies, toxics, toxins, tropicalmed, universe, urbansci, vaccines, vehicles, vetsci, vibration, viruses, vision, water, wem, wevj
%---------
% article
%---------
% The default type of manuscript is article, but can be replaced by: 
% abstract, addendum, article, benchmark, book, bookreview, briefreport, casereport, changes, comment, commentary, communication, conceptpaper, correction, conferenceproceedings, conferencereport, expressionofconcern, extendedabstract, meetingreport, creative, datadescriptor, discussion, editorial, essay, erratum, hypothesis, interestingimages, letter, meetingreport, newbookreceived, opinion, obituary, projectreport, reply, reprint, retraction, review, perspective, protocol, shortnote, supfile, technicalnote, viewpoint
% supfile = supplementary materials
% protocol: If you are preparing a "Protocol" paper, please refer to http://www.mdpi.com/journal/mps/instructions for details on its expected structure and content.
%----------
% submit
%----------
% The class option "submit" will be changed to "accept" by the Editorial Office when the paper is accepted. This will only make changes to the frontpage (e.g., the logo of the journal will get visible), the headings, and the copyright information. Also, line numbering will be removed. Journal info and pagination for accepted papers will also be assigned by the Editorial Office.
%------------------
% moreauthors
%------------------
% If there is only one author the class option oneauthor should be used. Otherwise use the class option moreauthors.
%---------
% pdftex
%---------
% The option pdftex is for use with pdfLaTeX. If eps figures are used, remove the option pdftex and use LaTeX and dvi2pdf.

%=================================================================
\firstpage{1} 
\makeatletter 
\setcounter{page}{\@firstpage} 
\makeatother
\pubvolume{xx}
\issuenum{1}
\articlenumber{5}
\pubyear{2018}
\copyrightyear{2018}
%\externaleditor{Academic Editor: name}
\history{Received: date; Accepted: date; Published: date}
%\updates{yes} % If there is an update available, un-comment this line

%% MDPI internal command: uncomment if new journal that already uses continuous page numbers 
%\continuouspages{yes}

%------------------------------------------------------------------
% The following line should be uncommented if the LaTeX file is uploaded to arXiv.org
%\pdfoutput=1

%=================================================================
% Add packages and commands here. The following packages are loaded in our class file: fontenc, calc, indentfirst, fancyhdr, graphicx, lastpage, ifthen, lineno, float, amsmath, setspace, enumitem, mathpazo, booktabs, titlesec, etoolbox, amsthm, hyphenat, natbib, hyperref, footmisc, geometry, caption, url, mdframed, tabto, soul, multirow, microtype, tikz

%=================================================================
%% Please use the following mathematics environments: Theorem, Lemma, Corollary, Proposition, Characterization, Property, Problem, Example, ExamplesandDefinitions, Hypothesis, Remark, Definition
%% For proofs, please use the proof environment (the amsthm package is loaded by the MDPI class).

%=================================================================
% Full title of the paper (Capitalized)
\Title{Exploring the potential of Spherical Harmonics and PCVM for compounds activity prediction}

% Author Orchid ID: enter ID or remove command
\newcommand{\orcidauthorA}{0000-0000-000-000X} % Add \orcidA{} behind the author's name
%\newcommand{\orcidauthorB}{0000-0000-000-000X} % Add \orcidB{} behind the author's name

% Authors, for the paper (add full first names)
\Author{Magdalena Wiercioch}

% Authors, for metadata in PDF
\AuthorNames{Firstname Lastname, Firstname Lastname and Firstname Lastname}

% Affiliations / Addresses (Add [1] after \address if there is only one affiliation.)
\address{%
$^{1}$ \quad Affiliation 1; e-mail@e-mail.com\\
$^{2}$ \quad Affiliation 2; e-mail@e-mail.com}

% Contact information of the corresponding author
\corres{Correspondence: e-mail@e-mail.com; Tel.: +x-xxx-xxx-xxxx}

% Current address and/or shared authorship
\firstnote{Current address: Affiliation 3} 
\secondnote{These authors contributed equally to this work.}
% The commands \thirdnote{} till \eighthnote{} are available for further notes

%\simplesumm{} % Simple summary

%\conference{} % An extended version of a conference paper

% Abstract (Do not insert blank lines, i.e. \\) 

% The fields PACS, MSC, and JEL may be left empty or commented out if not applicable
%\PACS{J0101}
%\MSC{}
%\JEL{}

%%%%%%%%%%%%%%%%%%%%%%%%%%%%%%%%%%%%%%%%%%
% Only for the journal Diversity
%\LSID{\url{http://}}

%%%%%%%%%%%%%%%%%%%%%%%%%%%%%%%%%%%%%%%%%%
% Only for the journal Applied Sciences:
%\featuredapplication{Authors are encouraged to provide a concise description of the specific application or a potential application of the work. This section is not mandatory.}
%%%%%%%%%%%%%%%%%%%%%%%%%%%%%%%%%%%%%%%%%%

%%%%%%%%%%%%%%%%%%%%%%%%%%%%%%%%%%%%%%%%%%
% Only for the journal Data:
%\dataset{DOI number or link to the deposited data set in cases where the data set is published or set to be published separately. If the data set is submitted and will be published as a supplement to this paper in the journal Data, this field will be filled by the editors of the journal. In this case, please make sure to submit the data set as a supplement when entering your manuscript into our manuscript editorial system.}

%\datasetlicense{license under which the data set is made available (CC0, CC-BY, CC-BY-SA, CC-BY-NC, etc.)}

%%%%%%%%%%%%%%%%%%%%%%%%%%%%%%%%%%%%%%%%%%
% Only for the journal Toxins
%\keycontribution{The breakthroughs or highlights of the manuscript. Authors can write one or two sentences to describe the most important part of the paper.}

%\setcounter{secnumdepth}{4}
%%%%%%%%%%%%%%%%%%%%%%%%%%%%%%%%%%%%%%%%%%
\begin{document}
%%%%%%%%%%%%%%%%%%%%%%%%%%%%%%%%%%%%%%%%%%
%% Only for the journal Gels: Please place the Experimental Section after the Conclusions

%%%%%%%%%%%%%%%%%%%%%%%%%%%%%%%%%%%%%%%%%%

%\begin{table}[H]
%\caption{The prediction results of PCVM model with a spherical harmonics-based descriptor [\%].}
%\centering
%%% \tablesize{} %% You can specify the fontsize here, e.g.,  %\tablesize{\footnotesize}. If commented out \small will be used.
%\begin{tabular}{cccccc}
%\toprule
%\textbf{UniProt ID}	& \textbf{ACC} & \textbf{PRE} & \textbf{REC} & \textbf{MCC} & \textbf{$\kappa$}\\
%\midrule
%P35372  & 0.820 & 0.807 & 0.826 & 0.768 & 0.727 \\
%P30542  & 0.742 & 0.726 & 0.752 & 0.691 & 0.651 \\
%P08908  & 0.809 & 0.808 & 0.786 & 0.756 & 0.740 \\
%Q9Y5N1  & 0.862 & 0.880 & 0.847 & 0.765 & 0.742 \\
%Q99705  & 0.814 & 0.832 & 0.798 & 0.777 & 0.751 \\
%Q14416  & 0.804 & 0.791 & 0.808 & 0.714 & 0.689 \\
%P21917  & 0.776 & 0.732 & 0.764 & 0.783 & 0.772 \\
%Q9HC97  & 0.770 & 0.761 & 0.787 & 0.696 & 0.663 \\
%Q99835  & 0.854 & 0.867 & 0.826 & 0.751 & 0.732 \\
%P50406  & 0.821 & 0.827 & 0.788 & 0.777 & 0.761 \\
%Q8TDU6  & 0.830 & 0.821 & 0.841 & 0.773 & 0.766 \\
%P47871  & 0.831 & 0.822 & 0.854 & 0.794 & 0.781 \\
%P30968  & 0.801 & 0.790 & 0.835 & 0.774 & 0.763 \\
%P35348  & 0.821 & 0.812 & 0.853 & 0.764 & 0.750 \\
%P24530  & 0.830 & 0.815 & 0.864 & 0.787 & 0.753 \\
%P41180  & 0.842 & 0.863 & 0.824 & 0.781 & 0.772 \\
%P51677  & 0.8 & 0.803 & 0.822 & 0.753 & 0.735 \\
%P21452  & 0.805 & 0.791 & 0.820 & 0.766 & 0.723 \\
%P35346  & 0.772 & 0.804 & 0.764 & 0.690 & 0.668 \\
%P48039  & 0.799 & 0.786 & 0.814 & 0.742 & 0.713 \\
%Q9Y5Y4  & 0.821 & 0.816 & 0.840 & 0.754 & 0.742  \\
%\bottomrule
%\end{tabular}
%\label{tabel:pcvm_prediction}
%\end{table}

%\begin{table}[H]
%\caption{The prediction results of SVM model with a spherical harmonics-based descriptor [\%].}
%\centering
%%% \tablesize{} %% You can specify the fontsize here, e.g.,  %\tablesize{\footnotesize}. If commented out \small will be used.
%\begin{tabular}{cccccc}
%\toprule
%\textbf{UniProt ID}	&   \textbf{ACC} & \textbf{PRE}    & \textbf{REC}   & %\textbf{MCC}    & \textbf{$\kappa$}\\
%\midrule
%P35372  & 0.771 & 0.761 & 0.783 & 0.725 & 0.682 \\
%P30542  & 0.712 & 0.696 & 0.725 & 0.654 & 0.615 \\
%P08908  & 0.750 & 0.763 & 0.738 & 0.702 & 0.697 \\
%Q9Y5N1  & 0.826 & 0.849 & 0.816 & 0.738 & 0.684 \\
%Q99705  & 0.788 & 0.814 & 0.775 & 0.736 & 0.698 \\
%Q14416  & 0.752 & 0.772 & 0.819 & 0.715 & 0.676 \\
%P21917  & 0.721 & 0.681 & 0.713 & 0.733 & 0.722 \\
%Q9HC97  & 0.741 & 0.738 & 0.757 & 0.661 & 0.634 \\
%Q99835  & 0.812 & 0.830 & 0.797 & 0.729 & 0.703 \\
%P50406  & 0.794 & 0.791 & 0.764 & 0.748 & 0.734 \\
%Q8TDU6  & 0.802 & 0.794 & 0.819 & 0.746 & 0.731 \\
%P47871  & 0.762 & 0.765 & 0.801 & 0.748 & 0.735 \\
%P30968  & 0.774 & 0.762 & 0.803 & 0.741 & 0.732 \\
%P35348  & 0.789 & 0.777 & 0.817 & 0.727 & 0.725 \\
%P24530  & 0.802 & 0.783 & 0.831 & 0.751 & 0.722 \\
%P41180  & 0.816 & 0.834 & 0.793 & 0.753 & 0.741 \\
%P51677  & 0.814 & 0.818 & 0.795 & 0.724 & 0.691 \\
%P21452  & 0.809 & 0.791 & 0.781 & 0.721 & 0.687 \\
%P35346  & 0.742 & 0.777 & 0.739 & 0.664 & 0.633 \\
%P48039  & 0.760 & 0.752 & 0.784 & 0.717 & 0.680 \\
%Q9Y5Y4  & 0.773 & 0.760 & 0.791 & 0.701 & 0.691 \\
%\bottomrule
%\end{tabular}
%\label{tabel:svm_prediction}
%\end{table}

\begin{table}[H]
\caption{The prediction results of PCVM prediction models with a MOE-type descriptor. Scores for the external test set.}
\centering
%% \tablesize{} %% You can specify the fontsize here, e.g.,  \tablesize{\footnotesize}. If commented out \small will be used.
\begin{tabular}{cccccc}
\toprule
\textbf{UniProt ID}	& \textbf{ACC} & \textbf{PRE} & \textbf{REC} & \textbf{MCC} & \textbf{$\kappa$}\\
\midrule
P35372 & 0.734 & 0.744 & 0.711 & 0.654 & 0.597 \\
P30542 & 0.691 & 0.668 & 0.703 & 0.588 & 0.563 \\
P08908 & 0.731 & 0.707 & 0.724 & 0.702 & 0.698 \\
Q9Y5N1 & 0.713 & 0.681 & 0.689 & 0.601 & 0.626 \\
Q99705 & 0.731 & 0.692 & 0.702 & 0.637 & 0.621 \\
Q14416 & 0.712 & 0.678 & 0.683 & 0.613 & 0.591 \\
P21917 & 0.722 & 0.681 & 0.722 & 0.671 & 0.646 \\
Q9HC97 & 0.664 & 0.648 & 0.658 & 0.586 & 0.573 \\
Q99835 & 0.732 & 0.722 & 0.744 & 0.684 & 0.667 \\
P50406 & 0.695 & 0.667 & 0.691 & 0.648 & 0.626 \\
Q8TDU6 & 0.616 & 0.639 & 0.609 & 0.529 & 0.503 \\
P47871 & 0.757 & 0.727 & 0.772 & 0.635 & 0.607 \\
P30968 & 0.712 & 0.681 & 0.666 & 0.583 & 0.599 \\
P35348 & 0.728 & 0.706 & 0.712 & 0.632 & 0.644 \\
P24530 & 0.712 & 0.690 & 0.725 & 0.641 & 0.625 \\
P41180 & 0.716 & 0.708 & 0.724 & 0.687 & 0.672 \\
P51677 & 0.625 & 0.601 & 0.636 & 0.602 & 0.593 \\
P21452 & 0.641 & 0.688 & 0.668 & 0.618 & 0.608 \\
P35346 & 0.658 & 0.641 & 0.662 & 0.564 & 0.545 \\
P48039 & 0.692 & 0.701 & 0.703 & 0.609 & 0.566 \\
Q9Y5Y4 & 0.739 & 0.686 & 0.742 & 0.703 & 0.684 \\
\bottomrule
\end{tabular}
\label{table:pcvm_vs_moe}
\end{table}

\begin{table}[H]
\caption{The prediction results of PCVM prediction models with a Connectivity descriptor. Scores for the external test set.}
\centering
%% \tablesize{} %% You can specify the fontsize here, e.g.,  \tablesize{\footnotesize}. If commented out \small will be used.
\begin{tabular}{cccccc}
\toprule
\textbf{UniProt ID}	& \textbf{ACC} & \textbf{PRE} & \textbf{REC} & \textbf{MCC} & \textbf{$\kappa$}\\
\midrule
P35372 & 0.669 & 0.654 & 0.678 & 0.646 & 0.653 \\
P30542 & 0.633 & 0.552 & 0.581 & 0.528 & 0.482 \\
P08908 & 0.606 & 0.633 & 0.614 & 0.402 & 0.381 \\
Q9Y5N1 & 0.607 & 0.531 & 0.553 & 0.488 & 0.461 \\
Q99705 & 0.678 & 0.612 & 0.626 & 0.587 & 0.575 \\
Q14416 & 0.649 & 0.591 & 0.655 & 0.584 & 0.571 \\
P21917 & 0.641 & 0.627 & 0.632 & 0.560 & 0.552 \\
Q9HC97 & 0.602 & 0.581 & 0.627 & 0.537 & 0.563 \\
Q99835 & 0.669 & 0.682 & 0.690 & 0.632 & 0.648 \\
P50406 & 0.592 & 0.531 & 0.566 & 0.481 & 0.509 \\
Q8TDU6 & 0.511 & 0.483 & 0.507 & 0.421 & 0.438 \\
P47871 & 0.610 & 0.591 & 0.628 & 0.531 & 0.509 \\
P30968 & 0.622 & 0.601 & 0.616 & 0.522 & 0.548 \\
P35348 & 0.593 & 0.575 & 0.593 & 0.531 & 0.519 \\
P24530 & 0.584 & 0.569 & 0.598 & 0.530 & 0.529 \\
P41180 & 0.608 & 0.582 & 0.593 & 0.531 & 0.522 \\
P51677 & 0.559 & 0.523 & 0.548 & 0.489 & 0.477 \\
P21452 & 0.534 & 0.512 & 0.549 & 0.473 & 0.481 \\
P35346 & 0.542 & 0.560 & 0.531 & 0.481 & 0.496 \\
P48039 & 0.590 & 0.577 & 0.599 & 0.489 & 0.501 \\
Q9Y5Y4 & 0.630 & 0.614 & 0.649 & 0.582 & 0.604 \\
\bottomrule
\end{tabular}
\label{table:pcvm_vs_connectitvity}
\end{table}

\begin{table}[H]
\caption{The averaged results obtained by cross-validation on the training set in terms of Accuracy.}
\centering
%% \tablesize{} %% You can specify the fontsize here, e.g.,  \tablesize{\footnotesize}. If commented out \small will be used.
\begin{tabular}{cccccc}
\toprule
\textbf{UniProt ID}	& \textbf{PCVM} & \textbf{SVM} & \textbf{RF} & \textbf{NB} & \textbf{$K$NN}\\
\midrule
P35372  & 0.835 $\pm$ 0.014 & 0.795 $\pm$ 0.012  & 0.703 $\pm$ 0.012 & 0.664 $\pm$ 0.017 & 0.672 $\pm$ 0.016 \\
P30542  & 0.763 $\pm$ 0.012 & 0.732 $\pm$ 0.009  & 0.652 $\pm$ 0.018 & 0.603 $\pm$ 0.019 & 0.622 $\pm$ 0.013 \\
P08908  & 0.828 $\pm$ 0.017 & 0.772 $\pm$ 0.013 & 0.696 $\pm$ 0.017 & 0.625 $\pm$ 0.022 & 0.658 $\pm$ 0.010 \\
Q9Y5N1  & 0.876 $\pm$ 0.014 & 0.847 $\pm$ 0.014  & 0.762 $\pm$ 0.023 & 0.682 $\pm$ 0.020 & 0.730 $\pm$ 0.020 \\
Q99705  & 0.834 $\pm$ 0.014 & 0.828 $\pm$ 0.017  & 0.726 $\pm$ 0.02 & 0.657 $\pm$ 0.016 & 0.716 $\pm$ 0.019 \\
Q14416  & 0.817 $\pm$ 0.015 & 0.796 $\pm$ 0.017  & 0.703 $\pm$ 0.018 & 0.624 $\pm$ 0.016 & 0.664 $\pm$ 0.017 \\
P21917  & 0.794 $\pm$ 0.012 & 0.744 $\pm$ 0.013  & 0.667 $\pm$ 0.013 & 0.596 $\pm$ 0.011 & 0.614 $\pm$ 0.014 \\
Q9HC97  & 0.805 $\pm$ 0.016 & 0.768 $\pm$ 0.012  & 0.682 $\pm$ 0.019 & 0.623 $\pm$ 0.018 & 0.651 $\pm$ 0.016 \\
Q99835  & 0.863 $\pm$ 0.013 & 0.835 $\pm$ 0.014  & 0.754 $\pm$ 0.012 & 0.691 $\pm$ 0.016 & 0.713 $\pm$ 0.014 \\
P50406  & 0.852 $\pm$ 0.014 & 0.816 $\pm$ 0.016  & 0.725 $\pm$ 0.014 & 0.610 $\pm$ 0.011 & 0.649 $\pm$ 0.016 \\
Q8TDU6  & 0.863 $\pm$ 0.017 & 0.845 $\pm$ 0.010  & 0.757 $\pm$ 0.017 & 0.711 $\pm$ 0.009 & 0.724 $\pm$ 0.013 \\
P47871  & 0.862 $\pm$ 0.012 & 0.832 $\pm$ 0.031  & 0.713 $\pm$ 0.013 & 0.664 $\pm$ 0.012 & 0.653 $\pm$ 0.014 \\
P30968  & 0.827 $\pm$ 0.016 & 0.797 $\pm$ 0.014  & 0.691 $\pm$ 0.014 & 0.610 $\pm$ 0.013 & 0.674 $\pm$ 0.018 \\
P35348  & 0.845 $\pm$ 0.013 & 0.810 $\pm$ 0.013  & 0.796 $\pm$ 0.017 & 0.704 $\pm$ 0.014 & 0.756 $\pm$ 0.012 \\
P24530  & 0.853 $\pm$ 0.013 & 0.824 $\pm$ 0.012  & 0.756 $\pm$ 0.011 & 0.699 $\pm$ 0.014 & 0.734 $\pm$ 0.012 \\
P41180  & 0.867 $\pm$ 0.013 & 0.838 $\pm$ 0.012  & 0.743 $\pm$ 0.013 & 0.667 $\pm$ 0.014 & 0.693 $\pm$ 0.016 \\
P51677  & 0.825 $\pm$ 0.012 & 0.796 $\pm$ 0.017  & 0.684 $\pm$ 0.013 & 0.615 $\pm$ 0.017 & 0.652 $\pm$ 0.016 \\
P21452  & 0.831 $\pm$ 0.012 & 0.791 $\pm$ 0.012  & 0.707 $\pm$ 0.012 & 0.643 $\pm$ 0.020 & 0.654 $\pm$ 0.018 \\
P35346  & 0.794 $\pm$ 0.010 & 0.764 $\pm$ 0.015  & 0.695 $\pm$ 0.016 & 0.622 $\pm$ 0.016 & 0.630 $\pm$ 0.021 \\
P48039  & 0.817 $\pm$ 0.011 & 0.782 $\pm$ 0.014  & 0.705 $\pm$ 0.012 & 0.636 $\pm$ 0.015 & 0.676 $\pm$ 0.014 \\
Q9Y5Y4  & 0.845 $\pm$ 0.014 & 0.792 $\pm$ 0.015  & 0.711 $\pm$ 0.014 & 0.641 $\pm$ 0.016 & 0.683 $\pm$ 0.016 \\
\bottomrule
\end{tabular}
\label{tabel:prediction_acc_diff_methods}
\end{table}

\begin{table}[H]
\caption{The averaged results obtained by cross-validation on the training set in terms of Precision.}
\centering
%% \tablesize{} %% You can specify the fontsize here, e.g.,  \tablesize{\footnotesize}. If commented out \small will be used.
\begin{tabular}{cccccc}
\toprule
\textbf{UniProt ID}	& \textbf{PCVM} & \textbf{SVM} & \textbf{RF} & \textbf{NB} & \textbf{$K$NN}\\
\midrule
P35372  & 0.832 $\pm$ 0.026 & 0.784 $\pm$ 0.021 & 0.673 $\pm$ 0.017 & 0.636 $\pm$ 0.014 & 0.601 $\pm$ 0.015 \\
P30542  & 0.743 $\pm$ 0.020 & 0.717 $\pm$ 0.019 & 0.627 $\pm$ 0.010 & 0.553 $\pm$ 0.013 & 0.505 $\pm$ 0.012 \\
P08908  & 0.832 $\pm$ 0.012 & 0.784 $\pm$ 0.021 & 0.690 $\pm$ 0.009 & 0.642 $\pm$ 0.017 & 0.603 $\pm$ 0.013 \\
Q9Y5N1  & 0.900 $\pm$ 0.014 & 0.871 $\pm$ 0.020 & 0.736 $\pm$ 0.018 & 0.652 $\pm$ 0.020 & 0.693 $\pm$ 0.017 \\
Q99705  & 0.862 $\pm$ 0.016 & 0.835 $\pm$ 0.018 & 0.713 $\pm$ 0.016 & 0.639 $\pm$ 0.013 & 0.680 $\pm$ 0.015 \\
Q14416  & 0.817 $\pm$ 0.018 & 0.793 $\pm$ 0.021 & 0.603 $\pm$ 0.016 & 0.557 $\pm$ 0.012 & 0.584 $\pm$ 0.012 \\
P21917  & 0.753 $\pm$ 0.015 & 0.703 $\pm$ 0.013 & 0.626 $\pm$ 0.013 & 0.533 $\pm$ 0.016 & 0.594 $\pm$ 0.012 \\
Q9HC97  & 0.784 $\pm$ 0.017 & 0.760 $\pm$ 0.016 & 0.684 $\pm$ 0.018 & 0.522 $\pm$ 0.015 & 0.654 $\pm$ 0.015 \\
Q99835  & 0.891 $\pm$ 0.019 & 0.853 $\pm$ 0.020 & 0.726 $\pm$ 0.017 & 0.631 $\pm$ 0.011 & 0.707 $\pm$ 0.014 \\
P50406  & 0.845 $\pm$ 0.019 & 0.813 $\pm$ 0.017 & 0.707 $\pm$ 0.017 & 0.585 $\pm$ 0.015 & 0.665 $\pm$ 0.015 \\
Q8TDU6  & 0.841 $\pm$ 0.010 & 0.815 $\pm$ 0.013 & 0.682 $\pm$ 0.011 & 0.553 $\pm$ 0.014 & 0.641 $\pm$ 0.013 \\
P47871  & 0.845 $\pm$ 0.013 & 0.816 $\pm$ 0.012 & 0.710 $\pm$ 0.012 & 0.587 $\pm$ 0.012 & 0.649 $\pm$ 0.011 \\
P30968  & 0.835 $\pm$ 0.015 & 0.784 $\pm$ 0.012 & 0.645 $\pm$ 0.009 & 0.585 $\pm$ 0.015 & 0.633 $\pm$ 0.014 \\
P35348  & 0.835 $\pm$ 0.010 & 0.721 $\pm$ 0.014 & 0.696 $\pm$ 0.014 & 0.614 $\pm$ 0.015 & 0.655 $\pm$ 0.012 \\
P24530  & 0.835 $\pm$ 0.02 & 0.811 $\pm$ 0.016 & 0.714 $\pm$ 0.014 & 0.612 $\pm$ 0.016 & 0.661 $\pm$ 0.014 \\
P41180  & 0.890 $\pm$ 0.021 & 0.857 $\pm$ 0.018 & 0.711 $\pm$ 0.017 & 0.629 $\pm$ 0.011 & 0.645 $\pm$ 0.015 \\
P51677  & 0.824 $\pm$ 0.015 & 0.805 $\pm$ 0.015 & 0.694 $\pm$ 0.016 & 0.612 $\pm$ 0.013 & 0.654 $\pm$ 0.015 \\
P21452  & 0.816 $\pm$ 0.014 & 0.773 $\pm$ 0.014 & 0.658 $\pm$ 0.014 & 0.565 $\pm$ 0.012 & 0.651 $\pm$ 0.018 \\
P35346  & 0.822 $\pm$ 0.012 & 0.803 $\pm$ 0.013 & 0.704 $\pm$ 0.016 & 0.613 $\pm$ 0.013 & 0.663 $\pm$ 0.016 \\
P48039  & 0.811 $\pm$ 0.018 & 0.782 $\pm$ 0.020 & 0.655 $\pm$ 0.013 & 0.592 $\pm$ 0.015 & 0.646 $\pm$ 0.012 \\
Q9Y5Y4  & 0.839 $\pm$ 0.013 & 0.784 $\pm$ 0.016 & 0.708 $\pm$ 0.012 & 0.637 $\pm$ 0.009 & 0.678 $\pm$ 0.015 \\
\bottomrule
\end{tabular}
\label{tabel:prediction_pre_diff_methods}
\end{table}

\begin{table}[H]
\caption{The averaged results obtained by cross-validation on the training set in terms of Recall.}
\centering
%% \tablesize{} %% You can specify the fontsize here, e.g.,  \tablesize{\footnotesize}. If commented out \small will be used.
\begin{tabular}{cccccc}
\toprule
\textbf{UniProt ID}	& \textbf{PCVM} & \textbf{SVM} & \textbf{RF} & \textbf{NB} & \textbf{$K$NN}\\
\midrule
P35372  & 0.844 $\pm$ 0.020  & 0.805 $\pm$ 0.022  & 0.642 $\pm$ 0.013 & 0.604 $\pm$ 0.018 & 0.611 $\pm$ 0.016 \\
P30542  & 0.775 $\pm$ 0.020  & 0.746 $\pm$ 0.022  & 0.646 $\pm$ 0.017 & 0.505 $\pm$ 0.021 & 0.465 $\pm$ 0.016 \\
P08908  & 0.825 $\pm$ 0.013  & 0.761 $\pm$ 0.015  & 0.654 $\pm$ 0.017 & 0.652 $\pm$ 0.015 & 0.584 $\pm$ 0.021 \\
Q9Y5N1  & 0.882 $\pm$ 0.022  & 0.841 $\pm$ 0.020  & 0.663 $\pm$ 0.015 & 0.629 $\pm$ 0.016 & 0.684 $\pm$ 0.017 \\
Q99705  & 0.836 $\pm$ 0.021  & 0.830 $\pm$ 0.021  & 0.659 $\pm$ 0.015 & 0.717 $\pm$ 0.015 & 0.721 $\pm$ 0.012 \\
Q14416  & 0.831 $\pm$ 0.019  & 0.819 $\pm$ 0.018  & 0.587 $\pm$ 0.020 & 0.535 $\pm$ 0.018 & 0.566 $\pm$ 0.021 \\
P21917  & 0.785 $\pm$ 0.017  & 0.735 $\pm$ 0.020  & 0.618 $\pm$ 0.017 & 0.505 $\pm$ 0.015 & 0.608 $\pm$ 0.015 \\
Q9HC97  & 0.807 $\pm$ 0.019  & 0.778 $\pm$ 0.016  & 0.665 $\pm$ 0.017 & 0.510 $\pm$ 0.016 & 0.644 $\pm$ 0.018 \\
Q99835  & 0.843 $\pm$ 0.021  & 0.816 $\pm$ 0.021  & 0.665 $\pm$ 0.022 & 0.604 $\pm$ 0.018 & 0.663 $\pm$ 0.019 \\
P50406  & 0.814 $\pm$ 0.020  & 0.785 $\pm$ 0.021  & 0.673 $\pm$ 0.016 & 0.565 $\pm$ 0.018 & 0.643 $\pm$ 0.018 \\
Q8TDU6  & 0.864 $\pm$ 0.014  & 0.840 $\pm$ 0.015  & 0.655 $\pm$ 0.017 & 0.540 $\pm$ 0.017 & 0.610 $\pm$ 0.018 \\
P47871  & 0.873 $\pm$ 0.016  & 0.842 $\pm$ 0.016  & 0.678 $\pm$ 0.016 & 0.562 $\pm$ 0.017 & 0.664 $\pm$ 0.016 \\
P30968  & 0.857 $\pm$ 0.011  & 0.825 $\pm$ 0.013  & 0.641 $\pm$ 0.015 & 0.629 $\pm$ 0.024 & 0.620 $\pm$ 0.020 \\
P35348  & 0.874 $\pm$ 0.017  & 0.839 $\pm$ 0.014  & 0.669 $\pm$ 0.019 & 0.605 $\pm$ 0.014 & 0.611 $\pm$ 0.016 \\
P24530  & 0.883 $\pm$ 0.021  & 0.855 $\pm$ 0.019  & 0.664 $\pm$ 0.022 & 0.584 $\pm$ 0.019 & 0.612 $\pm$ 0.018 \\
P41180  & 0.835 $\pm$ 0.019  & 0.815 $\pm$ 0.018  & 0.677 $\pm$ 0.020 & 0.603 $\pm$ 0.021 & 0.608 $\pm$ 0.017 \\
P51677  & 0.848 $\pm$ 0.017  & 0.816 $\pm$ 0.016  & 0.671 $\pm$ 0.019 & 0.505 $\pm$ 0.021 & 0.641 $\pm$ 0.018 \\
P21452  & 0.843 $\pm$ 0.016  & 0.819 $\pm$ 0.014  & 0.612 $\pm$ 0.015 & 0.502 $\pm$ 0.017 & 0.612 $\pm$ 0.018 \\
P35346  & 0.794 $\pm$ 0.017  & 0.763 $\pm$ 0.019  & 0.672 $\pm$ 0.019 & 0.562 $\pm$ 0.016 & 0.612 $\pm$ 0.021 \\
P48039  & 0.833 $\pm$ 0.014  & 0.811 $\pm$ 0.016  & 0.615 $\pm$ 0.016 & 0.593 $\pm$ 0.020 & 0.622 $\pm$ 0.015 \\
Q9Y5Y4  & 0.869 $\pm$ 0.015  & 0.818 $\pm$ 0.017  & 0.644 $\pm$ 0.016 & 0.625 $\pm$ 0.016 & 0.647 $\pm$ 0.016 \\
\bottomrule
\end{tabular}
\label{tabel:prediction_rec_diff_methods}
\end{table}

\begin{table}[H]
\caption{The averaged results obtained by cross-validation on the training set in terms of Matthews Correlation Coefficient.}
\centering
%% \tablesize{} %% You can specify the fontsize here, e.g.,  \tablesize{\footnotesize}. If commented out \small will be used.
\begin{tabular}{cccccc}
\toprule
\textbf{UniProt ID}	& \textbf{PCVM} & \textbf{SVM} & \textbf{RF} & \textbf{NB} & \textbf{$K$NN}\\
\midrule
P35372  & 0.786 $\pm$ 0.020  & 0.746 $\pm$ 0.018  & 0.606 $\pm$ 0.024 & 0.592 $\pm$ 0.0217 & 0.585 $\pm$ 0.015 \\
P30542  & 0.710 $\pm$ 0.015  & 0.677 $\pm$ 0.017  & 0.638 $\pm$ 0.020 & 0.569 $\pm$ 0.017 & 0.408 $\pm$ 0.015 \\
P08908  & 0.776 $\pm$ 0.021  & 0.721 $\pm$ 0.014  & 0.649 $\pm$ 0.015 & 0.615 $\pm$ 0.018 & 0.561 $\pm$ 0.018 \\
Q9Y5N1  & 0.784 $\pm$ 0.017  & 0.762 $\pm$ 0.016  & 0.633 $\pm$ 0.019 & 0.607 $\pm$ 0.019 & 0.632 $\pm$ 0.016 \\
Q99705  & 0.786 $\pm$ 0.021  & 0.759 $\pm$ 0.022  & 0.627 $\pm$ 0.020 & 0.598 $\pm$ 0.016 & 0.617 $\pm$ 0.017 \\
Q14416  & 0.734 $\pm$ 0.019  & 0.719 $\pm$ 0.019  & 0.567 $\pm$ 0.017 & 0.509 $\pm$ 0.018 & 0.524 $\pm$ 0.019 \\
P21917  & 0.806 $\pm$ 0.017  & 0.757 $\pm$ 0.018  & 0.608 $\pm$ 0.019 & 0.464 $\pm$ 0.017 & 0.582 $\pm$ 0.016 \\
Q9HC97  & 0.715 $\pm$ 0.018  & 0.685 $\pm$ 0.016  & 0.629 $\pm$ 0.020 & 0.477 $\pm$ 0.018 & 0.631 $\pm$ 0.014 \\
Q99835  & 0.775 $\pm$ 0.013  & 0.753 $\pm$ 0.014  & 0.652 $\pm$ 0.017 & 0.605 $\pm$ 0.0219 & 0.631 $\pm$ 0.014 \\
P50406  & 0.798 $\pm$ 0.017  & 0.772 $\pm$ 0.016  & 0.661 $\pm$ 0.019 & 0.535 $\pm$ 0.018 & 0.612 $\pm$ 0.019 \\
Q8TDU6  & 0.799 $\pm$ 0.015  & 0.771 $\pm$ 0.015  & 0.629 $\pm$ 0.016 & 0.512 $\pm$ 0.017 & 0.574 $\pm$ 0.018 \\
P47871  & 0.817 $\pm$ 0.017  & 0.792 $\pm$ 0.017  & 0.646 $\pm$ 0.018 & 0.535 $\pm$ 0.016 & 0.632 $\pm$ 0.017 \\
P30968  & 0.795 $\pm$ 0.019  & 0.765 $\pm$ 0.019  & 0.596 $\pm$ 0.013 & 0.603 $\pm$ 0.019 & 0.568 $\pm$ 0.018 \\
P35348  & 0.792 $\pm$ 0.012  & 0.751 $\pm$ 0.015  & 0.627 $\pm$ 0.018 & 0.556 $\pm$ 0.015 & 0.583 $\pm$ 0.015 \\
P24530  & 0.811 $\pm$ 0.017  & 0.775 $\pm$ 0.016  & 0.622 $\pm$ 0.020 & 0.564 $\pm$ 0.018 & 0.585 $\pm$ 0.017 \\
P41180  & 0.808 $\pm$ 0.019  & 0.776 $\pm$ 0.019  & 0.645 $\pm$ 0.014 & 0.585 $\pm$ 0.018 & 0.574 $\pm$ 0.017 \\
P51677  & 0.775 $\pm$ 0.018  & 0.748 $\pm$ 0.016  & 0.616 $\pm$ 0.018 & 0.475 $\pm$ 0.017 & 0.607 $\pm$ 0.016 \\
P21452  & 0.784 $\pm$ 0.013  & 0.745 $\pm$ 0.015  & 0.557 $\pm$ 0.017 & 0.463 $\pm$ 0.016 & 0.578 $\pm$ 0.016 \\
P35346  & 0.716 $\pm$ 0.016  & 0.688 $\pm$ 0.016  & 0.632 $\pm$ 0.017 & 0.545 $\pm$ 0.018 & 0.586 $\pm$ 0.019 \\
P48039  & 0.765 $\pm$ 0.017  & 0.741 $\pm$ 0.018  & 0.605 $\pm$ 0.016 & 0.581 $\pm$ 0.017 & 0.605 $\pm$ 0.014 \\
Q9Y5Y4  & 0.776 $\pm$ 0.011  & 0.725 $\pm$ 0.012  & 0.623 $\pm$ 0.015 & 0.612 $\pm$ 0.013 & 0.617 $\pm$ 0.016 \\
\bottomrule
\end{tabular}
\label{tabel:prediction_mcc_diff_methods}
\end{table}

\begin{table}[H]
\caption{The averaged results obtained by cross-validation on the training set in terms of $\kappa$.}
\centering
%% \tablesize{} %% You can specify the fontsize here, e.g.,  \tablesize{\footnotesize}. If commented out \small will be used.
\begin{tabular}{cccccc}
\toprule
\textbf{UniProt ID}	& \textbf{PCVM} & \textbf{SVM} & \textbf{RF} & \textbf{NB} & \textbf{$K$NN}\\
\midrule
P35372  & 0.746 $\pm$ 0.018  & 0.706 $\pm$ 0.014  & 0.616 $\pm$ 0.019 & 0.567 $\pm$ 0.019 & 0.565 $\pm$ 0.015 \\
P30542  & 0.671 $\pm$ 0.011  & 0.638 $\pm$ 0.010  & 0.613 $\pm$ 0.019 & 0.579 $\pm$ 0.018 & 0.381 $\pm$ 0.016 \\
P08908  & 0.771 $\pm$ 0.016  & 0.720 $\pm$ 0.017  & 0.633 $\pm$ 0.015 & 0.641 $\pm$ 0.018 & 0.563 $\pm$ 0.018 \\
Q9Y5N1  & 0.760 $\pm$ 0.013  & 0.707 $\pm$ 0.015  & 0.607 $\pm$ 0.018 & 0.584 $\pm$ 0.017 & 0.607 $\pm$ 0.017 \\
Q99705  & 0.771 $\pm$ 0.016  & 0.721 $\pm$ 0.015  & 0.618 $\pm$ 0.020 & 0.578 $\pm$ 0.017 & 0.617 $\pm$ 0.017 \\
Q14416  & 0.706 $\pm$ 0.021  & 0.679 $\pm$ 0.019  & 0.554 $\pm$ 0.018 & 0.488 $\pm$ 0.017 & 0.539 $\pm$ 0.018 \\
P21917  & 0.795 $\pm$ 0.013  & 0.745 $\pm$ 0.013  & 0.615 $\pm$ 0.017 & 0.484 $\pm$ 0.018 & 0.556 $\pm$ 0.016 \\
Q9HC97  & 0.685 $\pm$ 0.015  & 0.657 $\pm$ 0.015  & 0.610 $\pm$ 0.018 & 0.469 $\pm$ 0.014 & 0.605 $\pm$ 0.016 \\
Q99835  & 0.758 $\pm$ 0.010  & 0.725 $\pm$ 0.012  & 0.635 $\pm$ 0.017 & 0.632 $\pm$ 0.019 & 0.606 $\pm$ 0.013 \\
P50406  & 0.791 $\pm$ 0.015  & 0.757 $\pm$ 0.017  & 0.634 $\pm$ 0.015 & 0.524 $\pm$ 0.015 & 0.595 $\pm$ 0.016 \\
Q8TDU6  & 0.791 $\pm$ 0.017  & 0.755 $\pm$ 0.018  & 0.620 $\pm$ 0.015 & 0.519 $\pm$ 0.018 & 0.556 $\pm$ 0.016 \\
P47871  & 0.813 $\pm$ 0.014  & 0.779 $\pm$ 0.014  & 0.628 $\pm$ 0.017 & 0.546 $\pm$ 0.018 & 0.638 $\pm$ 0.018 \\
P30968  & 0.789 $\pm$ 0.015  & 0.756 $\pm$ 0.015  & 0.575 $\pm$ 0.015 & 0.612 $\pm$ 0.017 & 0.579 $\pm$ 0.019 \\
P35348  & 0.775 $\pm$ 0.011  & 0.739 $\pm$ 0.019  & 0.634 $\pm$ 0.017 & 0.535 $\pm$ 0.016 & 0.596 $\pm$ 0.015 \\
P24530  & 0.776 $\pm$ 0.015  & 0.746 $\pm$ 0.013  & 0.598 $\pm$ 0.020 & 0.556 $\pm$ 0.016 & 0.610 $\pm$ 0.017 \\
P41180  & 0.794 $\pm$ 0.015  & 0.765 $\pm$ 0.017  & 0.636 $\pm$ 0.015 & 0.595 $\pm$ 0.016 & 0.555 $\pm$ 0.016 \\
P51677  & 0.756 $\pm$ 0.017  & 0.714 $\pm$ 0.016  & 0.596 $\pm$ 0.018 & 0.455 $\pm$ 0.017 & 0.594 $\pm$ 0.016 \\
P21452  & 0.747 $\pm$ 0.014  & 0.712 $\pm$ 0.015  & 0.536 $\pm$ 0.015 & 0.445 $\pm$ 0.017 & 0.565 $\pm$ 0.014 \\
P35346  & 0.684 $\pm$ 0.016  & 0.657 $\pm$ 0.017  & 0.617 $\pm$ 0.018 & 0.534 $\pm$ 0.014 & 0.568 $\pm$ 0.017 \\
P48039  & 0.738 $\pm$ 0.012  & 0.703 $\pm$ 0.013  & 0.592 $\pm$ 0.017 & 0.564 $\pm$ 0.015 & 0.576 $\pm$ 0.017 \\
Q9Y5Y4  & 0.763 $\pm$ 0.014  & 0.715 $\pm$ 0.015  & 0.607 $\pm$ 0.016 & 0.628 $\pm$ 0.014 & 0.622 $\pm$ 0.018 \\
\bottomrule
\end{tabular}
\label{tabel:prediction_kappa_diff_methods}
\end{table}


\end{document}
